# Supplementary material for: Fostering Regeneration and Functional Improvement in the Injured Spinal Cord by a Novel, Stem Cell Secretome-Based Drug Delivery Method
Source: Pharmaceutics. 2026 May 27;18(6):658. doi: 10.3390/pharmaceutics18060658 (PMC13305432; doi:10.3390/pharmaceutics18060658)
Supplement: Supplementary file 1 [file pharmaceutics-18-00658-s001.zip]

Archive with 1 entries (1 files):
- pharmaceutics-4291152-supplementary.pdf
